# Supplementary material for: MicroRNAs and Drug Resistance in Non-Small Cell Lung Cancer: Where Are We Now and Where Are We Going
Source: Cancers (Basel). 2022 Nov 22;14(23):5731. doi: 10.3390/cancers14235731 (PMC9740066; doi:10.3390/cancers14235731)
Supplement: Supplementary file 1 [file cancers-14-05731-s001.zip]

Archive with 4 entries (4 files):
- Supplementary Methods.pdf
- Table S1.xlsx
- Table S2.xlsx
- Table S3.xlsx
