# Supplementary material for: MicroRNAs and Drug Resistance in Non-Small Cell Lung Cancer: Where Are We Now and Where Are We Going
Source: Cancers (Basel). 2022 Nov 22;14(23):5731. doi: 10.3390/cancers14235731 (PMC9740066; doi:10.3390/cancers14235731)
Supplement: Supplementary file 1 [file cancers-14-05731-s001.zip › Table S1.xlsx]

## Sheet: Table S1
Drug name	Class
Crizotinib	ALK / ROS1 / MET inhibitor
Entrectinib	ALK / ROS1 / NTRK inhibitor
Lorlatinib	ALK / ROS1 inhibitor
Ceritinib	ALK / ROS1 inhibitor
Alectinib	ALK inhibitor
Brigatinib	ALK inhibitor
Dabrafenib	BRAF inhibitor
Vemurafenib	BRAF inhibitor
Carboplatin	Chemotherapy
Pemetrexed	Chemotherapy
Cisplatin	Chemotherapy
Albumin-Bound Paclitaxel	Chemotherapy
Paclitaxel	Chemotherapy
Docetaxel	Chemotherapy
Etoposide	Chemotherapy
Gemcitabine	Chemotherapy
Vinorelbine	Chemotherapy
Ipilimumab	CTLA-4 inhibitor
Osimertinib	EGFR inhibitor
Afatinib	EGFR inhibitor
Dacomitinib	EGFR inhibitor
Erlotinib	EGFR inhibitor
Gefitinib	EGFR inhibitor
Amivantamab-vmjw	EGFR inhibitor
Mobocertinib	EGFR inhibitor
Ado-trastuzumab emtansine	HER2 inihibitor coniugated with microtubule inhibitor
Fam-trastuzumab deruxtecan-nxk	HER2 inihibitor coniugated with topoisomerase inhibitor
Sotorasib	KRAS inhibitor
Trametinib	MEK inhibitor
Capmatinib	MET inhibitor
Tepotinib	MET inhibitor
Larotrectinib	NTRK inhibitor
Pembrolizumab	PD-1 inhibitor
Cemiplimab-rwlc	PD-1 inhibitor
Nivolumab	PD-1 inhibitor
Atezolizumab	PD-L1 inhibitor
Durvalumab	PD-L1 inhibitor
Pralsetinib	RET inhibitor
Selpercatinib	RET inhibitor
Cabozantinib	RET inhibitor
Bevacizumab	VEGF inhibitor
Ramucirumab	VEGFR inhibitor
