# Supplementary material for: MicroRNAs and Drug Resistance in Non-Small Cell Lung Cancer: Where Are We Now and Where Are We Going
Source: Cancers (Basel). 2022 Nov 22;14(23):5731. doi: 10.3390/cancers14235731 (PMC9740066; doi:10.3390/cancers14235731)
Supplement: Supplementary file 1 [file cancers-14-05731-s001.zip › Table S2.xlsx]

## Sheet: Table S2
Drug name	miRNA name	Regulation (resistant vs sensitive)	Regulation (resistant vs sensitive) by study	Evidence Score	Human cancer tissue	validated miRNA target gene	PMID
Cisplatin	let-7 family	DOWN	DOWN	4	Tissue	NA	28235063
Cisplatin	let-7c	DOWN	DOWN	1	NA	NA	24400442
Cisplatin	miR-1-3p	DOWN	DOWN; NA	4	Tissue; NA	ATG3;NA	29851226; 34406846
Cisplatin	miR-101-3p	DOWN	DOWN;NA;NA;NA	5	Tissue; NA; NA; NA	ROCK2; ABCC1; NA; ATG4D	27229528; 33570734; 34352791; 34694211
Cisplatin	miR-103a-3p	UP	UP;NA	5	Serum; Tissue	NF1; BAK1	32104235; 33999859
Afatinib	miR-21-5p	UP	UP	4	Plasma	NA	34208765
Cisplatin	miR-106a-5p	DISCORDANT	UP;DOWN	1	NA	ABCA1;NA	25339370; 26482648
Cisplatin	miR-106b-5p	DOWN	DOWN;DOWN	1	NA;NA	PKD2;NA	28723865; 26482648
Gefitinib	miR-138-5p	DOWN	DOWN;DOWN	1	NA;NA	NA;NA	30196354; 24582749
Gefitinib	miR-145-5p	UP	UP;NA	1	NA;NA	NA;NA	20097187; 31298334
Paclitaxel	miR-107	DOWN	DOWN	2	NA	BCL-W	28979809
Cisplatin	miR-124-3p	DOWN	DOWN	1	NA	NA	31298375
Cisplatin	miR-1244	DOWN	DOWN;DOWN	4	Tissue; NA	NA;NA	28498474;27073334
Erlotinib	miR-133b	DOWN	DOWN	3	Tissue	NA	29689091
Cisplatin	miR-126-5p	DOWN	DOWN	4	Tissue	ADAM9	34055989
Cisplatin	miR-1269b	UP	UP	5	Tissue	PTEN	32021259
Cisplatin	miR-128-3p	UP	UP;NA	5	Tissue;NA	NA;NA	28627514;22193543
Cisplatin	miR-146a-5p	DOWN	DOWN; DOWN	5	Serum Exosome; NA	NA; CCNJ	28678319
Erlotinib	miR-17-5p	DOWN	DOWN	4	Tissue, Plasma	NA	27633093
Cisplatin	miR-181b-5p	DOWN	DOWN; NA	5	Tissue; NA	TGFBR1; NOTCH2	26620926; 30470250
Cisplatin	miR-129-1-3p	DOWN	DOWN	4	Tissue	NA	31894841
Cisplatin	miR-186-5p	DOWN	DOWN	5	Tissue	SIX1	31686523
Gefitinib	miR-214-3p	UP	UP;UP	2	NA;NA	NA;NA	30458987; 22502680
Cisplatin	miR-129-2-3p	DOWN	DOWN	1	NA	NA	35146917
Cisplatin	miR-130a-3p	DISCORDANT	UP;DOWN	1	NA;NA	NA;SOX4	33542625
Cisplatin	miR-133a-3p	DOWN	DOWN	1	NA	HOXB13	33059643
Cisplatin	miR-133b	DOWN	DOWN	1	NA	NA	29328427
Paclitaxel	miR-135a-5p	UP	UP	2	NA	NA	21552288
Cisplatin	miR-135b-5p	DOWN	DOWN	1	NA	NA	27643554
Docetaxel	miR-136-5p	DOWN	DOWN	4	Tissue	CORO1C	33511909
Cisplatin	miR-138-5p	DOWN	DOWN; NA; DOWN	4	Tissue; NA; NA	MYH9; CCND3; NA	34761592; 26201895; 21787234
Cisplatin	miR-140-3p	DOWN	DOWN	1	NA	HOXB5	35170372
Radiation	miR-9-5p	DOWN	DOWN;NA	2	NA;NA	NA;NA	31158449; 29435012
Cisplatin	miR-141-3p	UP	UP	1	NA	PDCD4	27383306
Erlotinib	miR-214-3p	UP	UP	4	Plasma	LHX6	28396596
Docetaxel	miR-141-3p	UP	UP	4	Tissue	NA	27840955
Erlotinib	miR-641	UP	UP	5	Serum	NF1	29493886
Erlotinib	miR-223-3p	DISCORDANT	DOWN;UP;-	2	NA;NA;NA	NA;NA;NA	26936292; 27177336; 28507201
Erlotinib	miR-34a-5p	UP	UP;NA;NA	1	NA;NA;NA	NA;NA;NA	24551227; 25714397; 28625657
Cisplatin	miR-197-3p	DOWN	DOWN; NA	5	Tissue; NA	NA;NA	25597412; 30841025
Cisplatin	miR-148b-3p	DOWN	DOWN	1	NA	DNMT1	25927928
Gefitinib	miR-124a-3p	DOWN	DOWN;DOWN	4	Serum; Tissue	SNAI2, STAT3; USP14	27924500; 29702194
Cisplatin	miR-15a-3p	DOWN	DOWN	1	NA	NA	26314859
Radiation	let-7 family	DOWN	DOWN	4	Tissue	NA	28235063
Gefitinib	let-7a-5p	UP	UP	1	NA	NA	20097187
Gefitinib	let-7b-5p	DOWN	DOWN	1	NA	NA	28534369
Cisplatin	miR-15b-5p	UP	UP	1	NA	GSK3B	34286518
Lorlatinib	miR-100-5p	UP	UP	1	NA	NA	30791979
Crizotinib	miR-100-5p	UP	UP	1	NA	NA	30791979
Cisplatin+Gemcitabine	miR-106a-5p	DOWN	DOWN	3	Serum	NA	29951339
Paclitaxel	miR-16-5p	DOWN	DOWN	1	NA	NA	25435430
Gefitinib	miR-122-5p	DOWN	DOWN	3	Tissue	NA	26175938
Cisplatin	miR-17-5p	DOWN	DOWN	4	Tissue	CDKN1A	26482648
Platinum-based Chemotherapy	miR-125b-5p	UP	UP	3	serum	NA	22983388
Gefitinib	miR-125b-5p	DOWN	DOWN	3	Tissue	NA	26175938
Radiation	let-7a-5p	DOWN	DOWN	3	tissue	NA	20728239
Radiation	mIR-495-3p	DOWN	DOWN	3	tissue	NA	20728239
Radiation	miR-451a	DOWN	DOWN	3	tissue	NA	20728239
Radiation	miR-128-2	DOWN	DOWN	3	tissue	NA	20728239
Radiation	miR-130a-3p	UP	UP	3	tissue	NA	20728239
Radiation	miR-106b-5p	UP	UP	3	tissue	NA	20728239
Radiation	miR-19b-3p	UP	UP	3	tissue	NA	20728239
Radiation	miR-15b-5p	UP	UP	3	tissue	NA	20728239
Radiation	mIR-17-5p	UP	UP	3	tissue	NA	20728239
Radiation	miR-126-3p	DOWN	DOWN	4	tissue	NA	20728239
Gefitinib	miR-126-3p	UP	UP	1	NA	NA	20097187
Paclitaxel	miR-17-5p	DOWN	DOWN;NA	1	NA; NA	NA,NA	24755562; 25435430
Cisplatin	miR-181a-5p	DISCORDANT	DOWN; UP	4	Tissue; NA	NA; NA	34697393; 20145152
Cisplatin	miR-21-5p	UP	UP; UP;-;-;-;-;-;	5	Plasma; Tissue, plasma; NA;NA;NA;NA;NA	NA;NA;PTEN;NA;NA;GAS5;NA;	21627863;22237007;22956424;24906642; 25799148; 28686971; 29440633
Cisplatin	miR-181c-5p	UP	UP	2	NA	WIF1	28956120
Paclitaxel	miR-182-5p	UP	UP	1	NA	NA	31844042
Cisplatin	miR-185-5p	DOWN	DOWN	1	NA	NA	27906433
Gefitinib	miR-130a-3p	DOWN	DOWN	1	NA	MET	24606471
Cisplatin	miR-219-5p	DOWN	DOWN	5	Tissue	FGF9	30999114
Gefitinib	miR-133a-3p	DOWN	DOWN	1	NA	SPAG5	34057242
Cisplatin	miR-29c-3p	UP	UP	5	Tissue	AKT2	29789623
Radiation	miR-133b	DOWN	DOWN	1	NA	NA	27073574
Gefitinib	miR-17-5p	UP	UP;UP	4	Tissue; NA	CDKN1A;NA	31233201; 28534369
Cisplatin	miR-18a-5p	UP	UP	3	Tissue	NA	32271431
Cisplatin	miR-193a-3p	DOWN	DOWN	4	Tissue	NA	32978367
Cisplatin	miR-194-5p	DOWN	DOWN	1	NA	NA	26909612
Cisplatin	miR-195-5p	DOWN	DOWN	2	NA	FGF2	33953601
Cisplatin	miR-196a-5p	UP	UP; NA	2	NA; NA	NA; NA	26376998; 26936095
Cisplatin	miR-324-5p	UP	UP	5	Tissue	FBXO11	31778188
Cisplatin	miR-198	DOWN	DOWN	4	Tissue	KLF8	35134495
Platinum-based Chemotherapy	miR-145-5p	DOWN	DOWN	3	tumor	NA	25661374
Osimertinib	miR-1468-3p	UP	UP	3	Plasma Exosome	NA	33896827
Erlotinib	miR-146a-5p	DOWN	DOWN	3	tissue	NA	29689091
Cisplatin	miR-34c-3p	DOWN	DOWN	5	Tissue	NOTCH1	32228202
Gefitinib	miR-200c-3p	DOWN	DOWN;DOWN; DOWN	4	Plasma Exosome;NA; Tissue	NA; NA; NA	33671000; 27930974,25277203
Cisplatin	miR-204-5p	DOWN	DOWN	2	NA	CAV1	30981205
Gefitinib	miR-149-5p	UP	UP	1	NA	NA	28345454
Gefitinib	miR-206	DOWN	DOWN; DOWN; NA	4	Tissue; NA; NA	NA; NA; NA	31121484; 31507089; 33955799
Cisplatin	miR-20a-5p	DOWN	DOWN	4	Tissue	NA	26482648
Cisplatin	miR-20b-5p	DOWN	DOWN	4	Tissue	NA	26482648
Cisplatin	miR-379-5p	DOWN	DOWN	5	Tissue	NA	28117895
Gefitinib	let-7-family	DOWN	DOWN	4	Tissue	MYC	31233201
Gefitinib	miR-181a-5p	UP	UP	1	NA	GAS7	29269300
Cisplatin	miR-216b-5p	DOWN	DOWN;NA;NA	2	NA;NA	BECLIN; c-JUN;NA	30859368; 29262633; 32668597
Cisplatin	miR-218-5p	DOWN	DOWN; NA	1	NA;NA	RUNX2; SLUG, ZEB2	26282001; 28192397
Cisplatin	miR-4443	UP	UP	5	Tissue exosome	NA	33781830
Cisplatin	miR-221-3p	UP	UP;NA	4	Tissue, NA	NA;NA	25641933
Paclitaxel	miR-221-3p	UP	UP	2	NA	NA	33771522
Gemcitabine	miR-222-3p	UP	UP;NA	4	Serum exosome; NA	NA; NA	28743280; 25641933
Cisplatin	miR-2467	DOWN	DOWN	1	NA	NA	34403779
Cisplatin	miR-25-3p	UP	UP;NA	2	NA;NA	PTEN; NA	34266345; 25432132
Radiation	miR-194-3p	UP	UP	3	Tissue	NA	34567080
Gefitinib	miR-195-5p	DOWN	DOWN	3	Tissue	NA	26175938
EGFR-TKI	miR-195-5p	UP	UP	3	Plasma	NA	28496005
Cisplatin	miR-25-3p	DOWN	DOWN	4	tumor	NA	26482648
Gefitinib	miR-196a-5p	UP	UP	2	NA	GLTP	35163707
Cisplatin	miR-26a-5p	DOWN	DOWN	1	NA	NA	26492332
Cisplatin	miR-556-5p	UP	UP	5	Tissue	NLRP3	34488537
Gefitinib	miR-19b-3p	DOWN	DOWN	1	NA	NA	29455644
Osimertinib	miR-200c-3p	DOWN	DOWN	1	NA	NA	32417760
Cisplatin	miR-26b-5p	DOWN	DOWN	1	NA	TAZ	31686855
Docetaxel	miR-27b-3p	DOWN	DOWN	4	NA	NA	27221512
Carboplatin	miR-205-5p	DOWN	DOWN	1	NA	NA	25917317
Radiation	miR-205-5p	DOWN	DOWN	3	Tissue	NA	34567080
EGFR-TKI	miR-21-5p	UP	UP	3	Plasma	NA	26563758
Gefitinib	miR-146b-5p	DOWN	DOWN	4	primary cancer cell from pleural effusion	NA	33230450
Osimertinib	miR-210-3p	UP	UP	1	NA	NA	33939301
Radiation	miR-214-3p	UP	UP	1	NA	NA	22929890
Gefitinib	miR-153-5p	DOWN	DOWN	4	Tissue	ATG5	30964170
Radiation	miR-215-5p	UP	UP	3	Tissue	NA	34567080
Radiation	miR-216b-5p	DOWN	DOWN	1	NA	NA	35475502
Carboplatin	miR-218-5p	UP	UP	1	NA	NA	25917317
EGFR-TKI	miR-218-5p	UP	UP	3	Plasma	NA	26563758
Cisplatin	miR-296-5p	DOWN	DOWN	4	Tissue	STAT3	31647948
Cisplatin	miR-29a-3p	DOWN	DOWN;NA	1	NA;NA	REV3L;NA	30535450; 31615563
Gefitinib	miR-21-5p	UP	UP;UP	5	Tissue; Plasma	PTEN;NA	25058005; 24331411
Cisplatin	miR-30a-5p	DOWN	DOWN	4	Tissue	NA	33537721
Gefitinib	miR-25-3p	DOWN	DOWN	3	Tissue	NA	26175938
Radiation	miR-25-3p	UP	UP	4	Tissue, S erum	BTG2	25576360
Pemetrexed	miR-30a-5p	DOWN	DOWN	4	Tissue	NA	33537721
Gefitinib	miR-26a-5p	UP	UP	2	NA	PTPN13	27285768
Radiation	miR-26a-1-3p	DOWN	DOWN	3	Tissue	NA	34567080
Gefitinib	miR-19a-3p	DOWN	DOWN	5	Serum	MET	28592790
EGFR-TKI	miR-27a-3p	UP	UP	3	Plasma	NA	26563758
Cisplatin	miR-31-5p	UP	UP	1	NA	NA	24099915
Gefitinib	miR-365a-5p	DOWN	DOWN	5	Tissue	PELI3	32635799
Cisplatin	miR-324-3p	DOWN	DOWN	1	NA	GPX4	33662669
Radiation	miR-29c-3p	DOWN	DOWN	1	NA	NA	28345453
Radiation	miR-302e	DOWN	DOWN	3	Plasma	NA	27075472
Gefitinib	miR-7-5p	DOWN	DOWN	5	Tissue	NA	33497805
Cisplatin	miR-328-3p	UP	UP	4	Tissue	NA	30221716
Cisplatin+Pemetrexed	miR-30a-5p	DOWN	DOWN	4	Tissue	NA	33537721
Cisplatin	miR-330-3p	DOWN	DOWN	4	Tissue	DCLK1	33753110
Bevacizumab	miR-30c	UP	UP	3	serum	NA	29737469
Cisplatin	miR-337-3p	DOWN	DOWN	4	Tissue	NA	33682697
Paclitaxel	miR-339-5p	DOWN	DOWN	2	NA	FUT1	28940895
Osimertinib	miR-323-3p	UP	UP	3	Plasma Exosome	NA	33896827
Cisplatin	miR-34a-5p	DOWN	DOWN;NA	4	Tissue; NA	NA;TRIM29	27836543; 32901838
Gefitinib	miR-326	DOWN	DOWN	4	Tissue	IFNAR2	35081872
Gefitinib	miR-762	UP	UP	5	Tissue	ABR	31823748
Gefitinib	miR-942-5p	UP	UP	4	Plasma	TGFBR2	34996416
Cisplatin	miR-361-3p	DOWN	DOWN	4	Tissue	ABCC1	34523261
Cisplatin	miR-369-3p	UP	UP	4	Tissue	SLC35F5	28511796
Cisplatin	miR-377-3p	DOWN	DOWN	1	NA	NA	33276753
Gefitinib	miR-34a-5p	DOWN	DOWN	2	NA	NA	31777195
Cisplatin	miR-378a-3p	DOWN	DOWN	4	Tissue	sCLU	26781643
Gemcitabine	miR-128-3p	UP	UP	5	Tissue	NA	28627514
Docetaxel	miR-379-5p	DOWN	DOWN	4	Tissue	IGF1	34592879
Paclitaxel	miR-128-3p	UP	UP	5	Tissue	NA	28627514
Cisplatin	miR-381-3p	DOWN	DOWN	1	NA	ID1	29287202
Radiation	miR-375-3p	DOWN	DOWN	4	Tissue	NA	32940043
Radiation	miR-375-3p	UP	UP	3	Tissue	NA	34567080
Cisplatin	miR-382-5p	DOWN	DOWN	4	Tissue	NA	34697393
Paclitaxel	miR-421	UP	UP	2	NA	NA	31659154
Cisplatin	miR-425-3p	UP	UP	4	Serum exosome	NA	31632022
Paclitaxel	miR-4262	UP	UP	2	NA	PTEN	31337279
Cisplatin	miR-433-3p	DOWN	DOWN	4	Serum exosome	NA	34188709
Paclitaxel	miR-186-5p	DOWN	DOWN	5	Tissue	MAPT	27714074
Osimertinib	miR-3913-5p	UP	UP	3	Serum exosome	NA	34391435
Cisplatin	miR-4458	DOWN	DOWN	4	Tissue	NA	32808744
Cisplatin	miR-451a	DOWN	DOWN;NA	4	Tissue; NA	NA;NA	30481109;21329503
Platinum-based chemotherapy	miR-425-3p	UP	UP	4	Serum exosome	NA	30228154
Cisplatin	miR-486-5p	DOWN	DOWN	2	NA	NA	31117868
Cisplatin	miR-488-3p	UP	UP	1	NA	NA	28074905
Cisplatin	miR-493-5p	DOWN	DOWN	4	Tissue	ROCK1	34537072
Cisplatin	miR-495-3p	DOWN	DOWN; DOWN	4	Tissue; NA	ATP7A; NA	24038379; 31583720
Radiation	miR-449a	DOWN	DOWN	4	Tissue	NA	28800787
Gefitinib	miR-483-3p	DOWN	DOWN	2	NA	ITGB3	29717264
Cisplatin	miR-503-5p	DOWN	DOWN	1	NA	NA	23856992
Cisplatin	miR-513a-3p	DOWN	DOWN	1	NA	NA	22749944
Cisplatin	miR-514a-3p	DOWN	DOWN	1	NA	ULK1	32945379
Carboplatin	miR-495-3p	DOWN	DOWN	4	Tissue	ATP7A	24038379
Radiation	miR-495-3p	DOWN	DOWN	3	Plasma	NA	27075472
Cisplatin	miR-519a-3p	DOWN	DOWN	1	NA	NA	31029744
Erlotinib	miR-506-3p	DOWN	DOWN	1	NA	NA	33291316
Gefitinib	miR-506-3p	DOWN	DOWN	1	NA	YAP1	30535506
Cisplatin	miR-539-5p	DOWN	DOWN	4	Tissue	DCLK1	30119173
Radiation	miR-513a-3p	DOWN	DOWN	4	Tissue	NA	33103510
Paclitaxel	miR-30a-5p	DOWN	DOWN	5	Tissue	BCL-2	28487996
Osimertinib	miR-5189-5p	UP	UP	3	Plasma Exosome	NA	33896827
Paclitaxel	miR-585-3p	DOWN	DOWN	4	Tissue	GPRIN1	35293280
Cisplatin	miR-589-3p	DOWN	DOWN	1	NA	NA	27073334
Cisplatin	miR-613	DOWN	DOWN; NA	2	NA;NA	NA; GJA1	32943930; 33760215
Cisplatin	miR-625-5p	DOWN	DOWN	1	NA	LRRC8E	35363093
Cisplatin	miR-630	UP	UP; NA	1	NA; NA	NA; NA	20145152; 31749230
Erlotinib	miR-590-5p	DOWN	DOWN	2	NA	EHD1	29549343
Gefitinib	miR-625-3p	DOWN	DOWN	1	NA	NA	32319651
Cisplatin	miR-6734-3p	DOWN	DOWN	1	NA	NA	34107856
Paclitaxel	miR-34c-3p	DOWN	DOWN	5	Tissue	NOTCH1	32228202
Osimertinib	miR-325	UP	UP	3	Plasma Exosome	NA	33896827
Osimertinib	miR-4433b-3p	UP	UP	3	Plasma Exosome	NA	33896827
Osimertinib	miR-6513-5p	UP	UP	3	Plasma Exosome	NA	33896827
Crizotinib	miR-660-5p	UP	UP	3	Plasma	NA	28514730
Paclitaxel	miR-7-5p	UP	UP	1	NA	NA	25289099
Paclitaxel	miR-708-5p	DOWN	DOWN	1	NA	NA	33473256
Erlotinib	miR-7-5p	UP	UP	3	tissue	NA	29689091
Radiation	miR-21-5p	UP	NA; UP;NA;UP;UP;NA; UP	4	NA;NA;NA;NA;Tissue;NA; Tissue	PTEN;NA;NA;NA;PDCD4;NA	22956424; 23777591; 24804226; 27035555; 28423589; 32020207; 20728239
Erlotinib	miR-708-5p	DOWN	DOWN	1	NA	NA	33473256
Cisplatin	miR-92a-3p	DOWN	DOWN	4	tumor	RAD21	26482648
Radiation	miR-281-5p	DOWN	DOWN	5	Serum	PRKDC	33759399
Erlotinib	miR-9-5p	DOWN	DOWN	1	NA	NA	26593208
Cisplatin	miR-92b-3p	DISCORDANT	DOWN;UP	4	Tissue	NA;NA	26482648; 24099768
Cisplatin	miR-93-5p	DOWN	DOWN	1	NA	NA	26482648
Osimertinib	miR-184	UP	UP;NA	4	Serum exosome; NA	NA; NA	34391435; 35461372
Radiation	miR-98-5p	DOWN	DOWN	3	Plasma	NA	27075472
Radiation	miR-613	DOWN	DOWN	3	Plasma	NA	27075472
Radiation	miR-99a-5p	DOWN	DOWN	2	NA	mTOR	29614485
Gefitinib	miR-92a-3p	UP	UP	1	NA	NA	28534369
anti-PD1/anti-PD-L1 (NIVOLUMAB; PEMBROLIZUMAB; ATEZOLIZUMAB;)	miR-548am-5p	DOWN	DOWN	3	Plasma	NA	32565389
anti-PD1/anti-PD-L1 (NIVOLUMAB; PEMBROLIZUMAB; ATEZOLIZUMAB;)	miR-200a-3p	DOWN	DOWN	3	Plasma	NA	32565389
anti-PD1/anti-PD-L1 (NIVOLUMAB; PEMBROLIZUMAB; ATEZOLIZUMAB;)	miR-4707-3p	DOWN	DOWN	3	Plasma	NA	32565389
anti-PD1/anti-PD-L1 (NIVOLUMAB; PEMBROLIZUMAB; ATEZOLIZUMAB;)	miR-335-3p	DOWN	DOWN	3	Plasma	NA	32565389
anti-PD1/anti-PD-L1 (NIVOLUMAB; PEMBROLIZUMAB; ATEZOLIZUMAB;)	miR-429-3p	DOWN	DOWN	3	Plasma	NA	32565389
anti-PD1/anti-PD-L1 (NIVOLUMAB; PEMBROLIZUMAB; ATEZOLIZUMAB;)	miR-200b-3p	DOWN	DOWN	3	Plasma	NA	32565389
anti-PD1/anti-PD-L1 (NIVOLUMAB; PEMBROLIZUMAB; ATEZOLIZUMAB;)	miR-191-3p	DOWN	DOWN	3	Plasma	NA	32565389
anti-PD1/anti-PD-L1 (NIVOLUMAB; PEMBROLIZUMAB; ATEZOLIZUMAB;)	miR-1277-3p	DOWN	DOWN	3	Plasma	NA	32565389
anti-PD1/anti-PD-L1 (NIVOLUMAB; PEMBROLIZUMAB; ATEZOLIZUMAB;)	miR-200c-3p	DOWN	DOWN	3	Plasma	NA	32565389
anti-PD1/anti-PD-L1 (NIVOLUMAB; PEMBROLIZUMAB; ATEZOLIZUMAB;)	miR-28-5p	DOWN	DOWN	3	Plasma	NA	32565389
anti-PD1/anti-PD-L1 (NIVOLUMAB; PEMBROLIZUMAB; ATEZOLIZUMAB;)	miR-3120-3p	DOWN	DOWN	3	Plasma	NA	32565389
anti-PD1/anti-PD-L1 (NIVOLUMAB; PEMBROLIZUMAB; ATEZOLIZUMAB;)	miR-152-3p	DOWN	DOWN	3	Plasma	NA	32565389
anti-PD1/anti-PD-L1 (NIVOLUMAB; PEMBROLIZUMAB; ATEZOLIZUMAB;)	miR-335-5p	DOWN	DOWN	3	Plasma	NA	32565389
anti-PD1/anti-PD-L1 (NIVOLUMAB; PEMBROLIZUMAB; ATEZOLIZUMAB;)	miR-199a-1-3p	DOWN	DOWN	3	Plasma	NA	32565389
anti-PD1/anti-PD-L1 (NIVOLUMAB; PEMBROLIZUMAB; ATEZOLIZUMAB;)	miR-22-5p	DOWN	DOWN	3	Plasma	NA	32565389
anti-PD1/anti-PD-L1 (NIVOLUMAB; PEMBROLIZUMAB; ATEZOLIZUMAB;)	miR-30e-3p	DOWN	DOWN	3	Plasma	NA	32565389
anti-PD1/anti-PD-L1 (NIVOLUMAB; PEMBROLIZUMAB; ATEZOLIZUMAB;)	miR-33a-5p	DOWN	DOWN	3	Plasma	NA	32565389
anti-PD1/anti-PD-L1 (NIVOLUMAB; PEMBROLIZUMAB; ATEZOLIZUMAB;)	miR-556-5p	DOWN	DOWN	3	Plasma	NA	32565389
anti-PD1/anti-PD-L1 (NIVOLUMAB; PEMBROLIZUMAB; ATEZOLIZUMAB;)	miR-21-3p	DOWN	DOWN	3	Plasma	NA	32565389
anti-PD1/anti-PD-L1 (NIVOLUMAB; PEMBROLIZUMAB; ATEZOLIZUMAB;)	miR-30d-3p	DOWN	DOWN	3	Plasma	NA	32565389
anti-PD1/anti-PD-L1 (NIVOLUMAB; PEMBROLIZUMAB; ATEZOLIZUMAB;)	miR-130b-5p	DOWN	DOWN	3	Plasma	NA	32565389
anti-PD1/anti-PD-L1 (NIVOLUMAB; PEMBROLIZUMAB; ATEZOLIZUMAB;)	miR-24-1-3p	DOWN	DOWN	3	Plasma	NA	32565389
anti-PD1/anti-PD-L1 (NIVOLUMAB; PEMBROLIZUMAB; ATEZOLIZUMAB;)	miR-3138-3p	DOWN	DOWN	3	Plasma	NA	32565389
anti-PD1/anti-PD-L1 (NIVOLUMAB; PEMBROLIZUMAB; ATEZOLIZUMAB;)	miR-548ax-5p	DOWN	DOWN	3	Plasma	NA	32565389
anti-PD1/anti-PD-L1 (NIVOLUMAB; PEMBROLIZUMAB; ATEZOLIZUMAB;)	miR-6791-3p	DOWN	DOWN	3	Plasma	NA	32565389
anti-PD1/anti-PD-L1 (NIVOLUMAB; PEMBROLIZUMAB; ATEZOLIZUMAB;)	miR-1287-5p	DOWN	DOWN	3	Plasma	NA	32565389
anti-PD1/anti-PD-L1 (NIVOLUMAB; PEMBROLIZUMAB; ATEZOLIZUMAB;)	miR-3074-5p	DOWN	DOWN	3	Plasma	NA	32565389
anti-PD1/anti-PD-L1 (NIVOLUMAB; PEMBROLIZUMAB; ATEZOLIZUMAB;)	miR-103a-1-3p	DOWN	DOWN	3	Plasma	NA	32565389
anti-PD1/anti-PD-L1 (NIVOLUMAB; PEMBROLIZUMAB; ATEZOLIZUMAB;)	miR-21-5p	DOWN	DOWN	3	Plasma	NA	32565389
anti-PD1/anti-PD-L1 (NIVOLUMAB; PEMBROLIZUMAB; ATEZOLIZUMAB;)	miR-130b-3p	DOWN	DOWN	3	Plasma	NA	32565389
anti-PD1/anti-PD-L1 (NIVOLUMAB; PEMBROLIZUMAB; ATEZOLIZUMAB;)	miR-186-5p	DOWN	DOWN	3	Plasma	NA	32565389
anti-PD1/anti-PD-L1 (NIVOLUMAB; PEMBROLIZUMAB; ATEZOLIZUMAB;)	miR-660-3p	DOWN	DOWN	3	Plasma	NA	32565389
anti-PD1/anti-PD-L1 (NIVOLUMAB; PEMBROLIZUMAB; ATEZOLIZUMAB;)	miR-1246-5p	DOWN	DOWN	3	Plasma Exosome	NA	32565389
anti-PD1/anti-PD-L1 (NIVOLUMAB; PEMBROLIZUMAB; ATEZOLIZUMAB;)	miR-1296-5p	DOWN	DOWN	3	Plasma Exosome	NA	32565389
anti-PD1/anti-PD-L1 (NIVOLUMAB; PEMBROLIZUMAB; ATEZOLIZUMAB;)	miR-4707-3p	DOWN	DOWN	3	Plasma Exosome	NA	32565389
anti-PD1/anti-PD-L1 (NIVOLUMAB; PEMBROLIZUMAB; ATEZOLIZUMAB;)	miR-1229-3p	DOWN	DOWN	3	Plasma Exosome	NA	32565389
anti-PD1/anti-PD-L1 (NIVOLUMAB; PEMBROLIZUMAB; ATEZOLIZUMAB;)	miR-874-3p	DOWN	DOWN	3	Plasma Exosome	NA	32565389
anti-PD1/anti-PD-L1 (NIVOLUMAB; PEMBROLIZUMAB; ATEZOLIZUMAB;)	miR-378c-5p	DOWN	DOWN	3	Plasma Exosome	NA	32565389
anti-PD1/anti-PD-L1 (NIVOLUMAB; PEMBROLIZUMAB; ATEZOLIZUMAB;)	miR-1468-5p	DOWN	DOWN	3	Plasma Exosome	NA	32565389
anti-PD1/anti-PD-L1 (not specified)	hsa-miR-320d	UP	UP	3	Plasma Exosome	NA	31959728
anti-PD1/anti-PD-L1 (not specified)	hsa-miR-320c	UP	UP	3	Plasma Exosome	NA	31959728
anti-PD1/anti-PD-L1 (not specified)	hsa-miR-320b	UP	UP	3	Plasma Exosome	NA	31959728
anti-PD1/anti-PD-L1 (not specified)	hsa-miR-125b-5p	DOWN	DOWN	3	Plasma Exosome	NA	31959728
anti-PD1 (NIVOLUMAB)	miR-93-5p	DOWN	DOWN	3	Serum	NA	31786291
anti-PD1 (NIVOLUMAB)	miR-106b-5p	DOWN	DOWN	3	Serum	NA	31786291
anti-PD1 (NIVOLUMAB)	miR-155-5p	DOWN	DOWN	3	Serum	NA	31786291
anti-PD1 (NIVOLUMAB)	miR-200	DOWN	DOWN	3	Serum	NA	31786291
anti-PD1 (NIVOLUMAB)	miR-145-5p	DOWN	DOWN	3	Serum	NA	31786291
anti-PD1 (NIVOLUMAB)	miR-197-3p	DOWN	DOWN	3	Serum	NA	31786291
anti-PD1 (NIVOLUMAB)	miR-424-5p	DOWN	DOWN	3	Serum	NA	31786291
anti-PD1 (NIVOLUMAB)	miR-34a-5p	DOWN	DOWN	3	Serum	NA	31786291
anti-PD1 (NIVOLUMAB)	miR-16-5p	DOWN	DOWN	3	Serum	NA	31786291
anti-PD1 (NIVOLUMAB)	miR-15a-5p	DOWN	DOWN	3	Serum	NA	31786291
anti-PD1 (NIVOLUMAB)	miR-15b-5p	DOWN	DOWN	3	Serum	NA	31786291
anti-PD1 (NIVOLUMAB)	miR-195-5p	DOWN	DOWN	3	Serum	NA	31786291
anti-PD1 (NIVOLUMAB)	miR-28-5p	DOWN	DOWN	3	Serum	NA	31786291
anti-PD1 (NIVOLUMAB)	miR-152	DOWN	DOWN	3	Serum	NA	31786291
anti-PD1 (NIVOLUMAB)	miR-193a-3p	DOWN	DOWN	3	Serum	NA	31786291
anti-PD1 (NIVOLUMAB)	miR-324-5p	DOWN	DOWN	3	Serum	NA	31786291
anti-PD1 (NIVOLUMAB)	miR-388-5p	DOWN	DOWN	3	Serum	NA	31786291
anti-PD1 (NIVOLUMAB)	miR-513	DOWN	DOWN	3	Serum	NA	31786291
anti-PD1 (NIVOLUMAB)	miR-181a-5p	DOWN	DOWN	3	Serum	NA	31786291
anti-PD1 (NIVOLUMAB)	miR-378	DOWN	DOWN	3	Serum	NA	31786291
anti-PD1 (NIVOLUMAB)	miR-27a-3p	DOWN	DOWN	3	Serum	NA	31786291
anti-PD1 (NIVOLUMAB)	miR-100-5p	DOWN	DOWN	3	Serum	NA	31786291
anti-PD1 (NIVOLUMAB)	miR-10a-5p	UP	UP	3	Serum	NA	31786291
anti-PD1 (NIVOLUMAB)	miR-21-5p	UP	UP	3	Serum	NA	31786291
anti-PD1 (NIVOLUMAB)	miR-214-3p	UP	UP	3	Serum	NA	31786291
anti-PD1 (NIVOLUMAB)	miR-665	UP	UP	3	Serum	NA	31786291
anti-PD1 (NIVOLUMAB)	miR-382-5p	UP	UP	3	Serum	NA	31786291
anti-PD1 (PEMBROLIZUMAB or NIVOLUMAB)	miR-200b-3p	DOWN	DOWN	3	Tissue	NA	33628725
anti-PD1 (PEMBROLIZUMAB or NIVOLUMAB)	miR-429	UP	UP	3	Tissue	NA	33628725
anti-PD1 (NIVOLUMAB)	miR-320b	UP	UP	3	Plasma	NA	30221046
anti-PD1 (NIVOLUMAB)	miR-375	UP	UP	3	Plasma	NA	30221046
anti-PD1 (NIVOLUMAB)	miR-215-5p	DOWN	DOWN	3	Serum	NA	29683761
anti-PD1 (NIVOLUMAB)	mIR-411-3p	DOWN	DOWN	3	Serum	NA	29683761
anti-PD1 (NIVOLUMAB)	miR-493-5p	DOWN	DOWN	3	Serum	NA	29683761
anti-PD1 (NIVOLUMAB)	miR-494-3p	DOWN	DOWN	3	Serum	NA	29683761
anti-PD1 (NIVOLUMAB)	miR-495-3p	DOWN	DOWN	3	Serum	NA	29683761
anti-PD1 (NIVOLUMAB)	miR-548j-5p	DOWN	DOWN	3	Serum	NA	29683761
anti-PD1 (NIVOLUMAB)	miR-93-3p	UP	UP	3	Serum	NA	29683761
Cisplatin	hsa-miR-224-5p	UP	UP	5	Tissue	NA	24921914
