# Supplementary material for: MicroRNAs and Drug Resistance in Non-Small Cell Lung Cancer: Where Are We Now and Where Are We Going
Source: Cancers (Basel). 2022 Nov 22;14(23):5731. doi: 10.3390/cancers14235731 (PMC9740066; doi:10.3390/cancers14235731)
Supplement: Supplementary file 1 [file cancers-14-05731-s001.zip › Table S3.xlsx]

## Sheet: Table S3
miRNA	Drug category
let-7c	Conventional chemotherapy
miR-1-3p	Conventional chemotherapy
miR-101-3p	Conventional chemotherapy
miR-103a-3p	Conventional chemotherapy
miR-106a-5p	Conventional chemotherapy
miR-107	Conventional chemotherapy
miR-124-3p	Conventional chemotherapy
miR-1244	Conventional chemotherapy
miR-126-5p	Conventional chemotherapy
miR-1269b	Conventional chemotherapy
miR-128-3p	Conventional chemotherapy
miR-181b-5p	Conventional chemotherapy
miR-129-1-3p	Conventional chemotherapy
miR-129-2-3p	Conventional chemotherapy
miR-135a-5p	Conventional chemotherapy
miR-135b-5p	Conventional chemotherapy
miR-136-5p	Conventional chemotherapy
miR-140-3p	Conventional chemotherapy
miR-141-3p	Conventional chemotherapy
miR-148b-3p	Conventional chemotherapy
miR-15a-3p	Conventional chemotherapy
miR-181c-5p	Conventional chemotherapy
miR-182-5p	Conventional chemotherapy
miR-185-5p	Conventional chemotherapy
miR-219-5p	Conventional chemotherapy
miR-18a-5p	Conventional chemotherapy
miR-194-5p	Conventional chemotherapy
miR-198	Conventional chemotherapy
miR-34c-3p	Conventional chemotherapy
miR-204-5p	Conventional chemotherapy
miR-20a-5p	Conventional chemotherapy
miR-20b-5p	Conventional chemotherapy
miR-379-5p	Conventional chemotherapy
miR-218-5p	Conventional chemotherapy
miR-4443	Conventional chemotherapy
miR-221-3p	Conventional chemotherapy
miR-222-3p	Conventional chemotherapy
miR-2467	Conventional chemotherapy
miR-26b-5p	Conventional chemotherapy
miR-27b-3p	Conventional chemotherapy
miR-296-5p	Conventional chemotherapy
miR-29a-3p	Conventional chemotherapy
miR-30a-5p	Conventional chemotherapy
miR-31-5p	Conventional chemotherapy
miR-324-3p	Conventional chemotherapy
miR-328-3p	Conventional chemotherapy
miR-330-3p	Conventional chemotherapy
miR-337-3p	Conventional chemotherapy
miR-339-5p	Conventional chemotherapy
miR-361-3p	Conventional chemotherapy
miR-369-3p	Conventional chemotherapy
miR-377-3p	Conventional chemotherapy
miR-378a-3p	Conventional chemotherapy
miR-381-3p	Conventional chemotherapy
miR-421	Conventional chemotherapy
miR-425-3p	Conventional chemotherapy
miR-4262	Conventional chemotherapy
miR-433-3p	Conventional chemotherapy
miR-4458	Conventional chemotherapy
miR-486-5p	Conventional chemotherapy
miR-488-3p	Conventional chemotherapy
miR-503-5p	Conventional chemotherapy
miR-514a-3p	Conventional chemotherapy
miR-519a-3p	Conventional chemotherapy
miR-539-5p	Conventional chemotherapy
miR-585-3p	Conventional chemotherapy
miR-589-3p	Conventional chemotherapy
miR-625-5p	Conventional chemotherapy
miR-630	Conventional chemotherapy
miR-6734-3p	Conventional chemotherapy
miR-92b-3p	Conventional chemotherapy
hsa-miR-224-5p	Conventional chemotherapy
miR-641	Targeted therapy
miR-223-3p	Targeted therapy
miR-124a-3p	Targeted therapy
let-7b-5p	Targeted therapy
miR-122-5p	Targeted therapy
miR-1468-3p	Targeted therapy
miR-149-5p	Targeted therapy
miR-206	Targeted therapy
let-7-family	Targeted therapy
miR-146b-5p	Targeted therapy
miR-210-3p	Targeted therapy
miR-153-5p	Targeted therapy
miR-19a-3p	Targeted therapy
miR-365a-5p	Targeted therapy
miR-30c	Targeted therapy
miR-323-3p	Targeted therapy
miR-326	Targeted therapy
miR-762	Targeted therapy
miR-942-5p	Targeted therapy
miR-3913-5p	Targeted therapy
miR-483-3p	Targeted therapy
miR-506-3p	Targeted therapy
miR-5189-5p	Targeted therapy
miR-590-5p	Targeted therapy
miR-625-3p	Targeted therapy
miR-325	Targeted therapy
miR-4433b-3p	Targeted therapy
miR-6513-5p	Targeted therapy
miR-660-5p	Targeted therapy
miR-184	Targeted therapy
mIR-495-3p	Radiotherapy
miR-128-2	Radiotherapy
mIR-17-5p	Radiotherapy
miR-194-3p	Radiotherapy
miR-26a-1-3p	Radiotherapy
miR-302e	Radiotherapy
miR-375-3p	Radiotherapy
miR-449a	Radiotherapy
miR-281-5p	Radiotherapy
miR-98-5p	Radiotherapy
miR-99a-5p	Radiotherapy
miR-548am-5p	Immunotherapy
miR-200a-3p	Immunotherapy
miR-4707-3p	Immunotherapy
miR-335-3p	Immunotherapy
miR-429-3p	Immunotherapy
miR-200b-3p	Immunotherapy
miR-191-3p	Immunotherapy
miR-1277-3p	Immunotherapy
miR-28-5p	Immunotherapy
miR-3120-3p	Immunotherapy
miR-152-3p	Immunotherapy
miR-335-5p	Immunotherapy
miR-199a-1-3p	Immunotherapy
miR-22-5p	Immunotherapy
miR-30e-3p	Immunotherapy
miR-33a-5p	Immunotherapy
miR-21-3p	Immunotherapy
miR-30d-3p	Immunotherapy
miR-130b-5p	Immunotherapy
miR-24-1-3p	Immunotherapy
miR-3138-3p	Immunotherapy
miR-548ax-5p	Immunotherapy
miR-6791-3p	Immunotherapy
miR-1287-5p	Immunotherapy
miR-3074-5p	Immunotherapy
miR-103a-1-3p	Immunotherapy
miR-130b-3p	Immunotherapy
miR-660-3p	Immunotherapy
miR-1246-5p	Immunotherapy
miR-1296-5p	Immunotherapy
miR-1229-3p	Immunotherapy
miR-874-3p	Immunotherapy
miR-378c-5p	Immunotherapy
miR-1468-5p	Immunotherapy
hsa-miR-320d	Immunotherapy
hsa-miR-320c	Immunotherapy
hsa-miR-320b	Immunotherapy
hsa-miR-125b-5p	Immunotherapy
miR-155-5p	Immunotherapy
miR-200	Immunotherapy
miR-424-5p	Immunotherapy
miR-15a-5p	Immunotherapy
miR-152	Immunotherapy
miR-388-5p	Immunotherapy
miR-513	Immunotherapy
miR-378	Immunotherapy
miR-27a-3p	Immunotherapy
miR-10a-5p	Immunotherapy
miR-665	Immunotherapy
miR-429	Immunotherapy
miR-320b	Immunotherapy
miR-375	Immunotherapy
mIR-411-3p	Immunotherapy
miR-494-3p	Immunotherapy
miR-548j-5p	Immunotherapy
miR-93-3p	Immunotherapy
et-7 family	Conventional Chemotherapy and Radiotherapy
miR-29c-3p	Conventional Chemotherapy and Radiotherapy
miR-216b-5p	Conventional Chemotherapy and Radiotherapy
miR-205-5p	Conventional Chemotherapy and Radiotherapy
miR-451a	Conventional Chemotherapy and Radiotherapy
miR-513a-3p	Conventional Chemotherapy and Radiotherapy
miR-613	Conventional Chemotherapy and Radiotherapy
miR-186-5p	Conventional Chemotherapy and Immunotherapy
miR-197-3p	Conventional Chemotherapy and Immunotherapy
miR-16-5p	Conventional Chemotherapy and Immunotherapy
miR-193a-3p	Conventional Chemotherapy and Immunotherapy
miR-324-5p	Conventional Chemotherapy and Immunotherapy
miR-556-5p	Conventional Chemotherapy and Immunotherapy
miR-382-5p	Conventional Chemotherapy and Immunotherapy
miR-493-5p	Conventional Chemotherapy and Immunotherapy
miR-495-3p	Conventional Chemotherapy and Immunotherapy
miR-93-5p	Conventional Chemotherapy and Immunotherapy
miR-146a-5p	Conventional Chemotherapy and Targeted therapy
miR-133a-3p	Conventional Chemotherapy and Targeted therapy
miR-138-5p	Conventional Chemotherapy and Targeted therapy
miR-17-5p	Conventional Chemotherapy and Targeted therapy
miR-125b-5p	Conventional Chemotherapy and Targeted therapy
miR-196a-5p	Conventional Chemotherapy and Targeted therapy
miR-26a-5p	Conventional Chemotherapy and Targeted therapy
miR-7-5p	Conventional Chemotherapy and Targeted therapy
miR-708-5p	Conventional Chemotherapy and Targeted therapy
miR-92a-3p	Conventional Chemotherapy and Targeted therapy
miR-215-5p	Radiotherapy and Immunotherapy
let-7a-5p	Targeted therapy and Radiotherapy
miR-126-3p	Targeted therapy and Radiotherapy
miR-19b-3p	Targeted therapy and Radiotherapy
miR-9-5p	Targeted therapy and Radiotherapy
miR-100-5p	Targeted therapy and Immmunotherapy
miR-200c-3p	Targeted therapy and Immmunotherapy
miR-214-3p	Targeted therapy, Radiotherapy and Immunotherapy
miR-106b-5p	Coventional Chemotherapy, Radiotherapy and Immunotherapy
miR-15b-5p	Coventional Chemotherapy, Radiotherapy and Immunotherapy
miR-130a-3p	Conventional Chemotherapy, Targeted therapy, and Radiotherapy
miR-133b	Conventional Chemotherapy, Targeted therapy, and Radiotherapy
miR-25-3p	Conventional Chemotherapy, Targeted therapy, and Radiotherapy
miR-181a-5p	Conventional Chemotherapy, Targeted therapy, and Immunotherapy
miR-195-5p	Conventional Chemotherapy, Targeted therapy, and Immunotherapy
miR-145-5p	Conventional Chemotherapy, Targeted therapy, and Immunotherapy
miR-34a-5p	Conventional Chemotherapy, Targeted therapy, and Immunotherapy
miR-21-5p	Conventional Chemotherapy, Targeted therapy, Radiotherapy and Immunotherapy
